# Supplementary material for: A Dual-Crosslinked Hydrogel Based on Gelatin Methacryloyl and Sulfhydrylated Chitosan for Promoting Wound Healing
Source: Int J Mol Sci. 2023 Jan 26;24(3):2447. doi: 10.3390/ijms24032447 (PMC9917266; doi:10.3390/ijms24032447)
Supplement: Supplementary file 1 [file ijms-24-02447-s001.zip]

Archive with 1 entries (1 files):
- ijms-2159746-supplementary (1).pdf
